# Supplementary material for: The genetic composition of Shina population from Gilgit-Baltistan, Pakistan based on mtDNA analyses
Source: Mitochondrial DNA B Resour. 2019 Oct 26;4(2):3802–8. doi: 10.1080/23802359.2019.1682474 (PMC7710323; doi:10.1080/23802359.2019.1682474)
Supplement: Supplemental Material [file TMDN_A_1682474_SM0070.zip]

Archive with 1 entries (1 files):
- Asifullah Khan et al supplemental content.pdf
